# Supplementary material for: Biopolymer-Based Formulations of Beauveria bassiana for Biological Control of the Cabbage Whitefly (Aleyrodes proletella)
Source: Pathogens. 2026 May 13;15(5):524. doi: 10.3390/pathogens15050524 (PMC13210045; doi:10.3390/pathogens15050524)
Supplement: Supplementary file 1 [file pathogens-15-00524-s001.zip]

Archive with 1 entries (1 files):
- pathogens-4241179-supplementary.pdf
